# Supplementary material for: Establishing Composition of Solid Solution Based on Single Crystal and Powder X-ray Measurement: The Case of Halogenated Bismuth(III) Complexes with Acetophenone-4-methyl-3-thiosemicarbazone
Source: Int J Mol Sci. 2024 Oct 8;25(19):10814. doi: 10.3390/ijms251910814 (PMC11477303; doi:10.3390/ijms251910814)
Supplement: Supplementary file 1 [file ijms-25-10814-s001.zip]

Archive with 1 entries (1 files):
- ijms-3230398-supplementary.pdf
